# Supplementary material for: Large Scale Genotype Comparison of Human Papillomavirus E2-Host Interaction Networks Provides New Insights for E2 Molecular Functions
Source: PLoS Pathog. 2012 Jun 28;8(6):e1002761. doi: 10.1371/journal.ppat.1002761 (PMC3386243; doi:10.1371/journal.ppat.1002761)
Supplement: Table S2 — Comparison of Y2H with published E2-PPI. Cellular proteins from the Y2H dataset that were previously identified as E2 interacting partners. Numbers represent Y2H hits and asterisks (*) represent previously identified interactions (LCE2-PPI). (XLS) [file ppat.1002761.s006.xls]

## Sheet: Feuil1
HPV genotype	1	5	8	9	3	6	11	32	18	39	16	33	Total
GPS2		2									*		2
SFRS1		44*											44
AP3D1	7	19		16	3	3	10				*		58
C1QBP		30*	80						1				111
TP53									*	1	*		1
