# Supplementary material for: Large Scale Genotype Comparison of Human Papillomavirus E2-Host Interaction Networks Provides New Insights for E2 Molecular Functions
Source: PLoS Pathog. 2012 Jun 28;8(6):e1002761. doi: 10.1371/journal.ppat.1002761 (PMC3386243; doi:10.1371/journal.ppat.1002761)
Supplement: Table S3 — Y2H data. List of selected Y2H sequenced PPI (or Interactor Sequence tag, IST) detected for each of the E2 protein. (XLS) [file ppat.1002761.s007.xls]

## Sheet: Feuil1
prey/bait		1 E2	5 E2	8 E2	9 E2	3 E2	32 E2	6 E2	11 E2	16 E2	18 E2	33 E2	39 E2	Total
Ensembl ID	HGNC Symbol														Description
ENSG00000197694	SPTAN1		1			8		84	46	11	29		12	191	Spectrin alpha chain, brain (Spectrin, non-erythroid alpha chain) (Alpha-II spectrin) (Fodrin alpha chain). [Source:Uniprot/SWISSPROT;Acc:Q13813]
ENSG00000108561	C1QBP		30	80							1			111	complement component 1, q subcomponent binding protein [Source:HGNC Symbol;Acc:1243]
ENSG00000122705	CLTA										94			94	Clathrin light chain A (Lca). [Source:Uniprot/SWISSPROT;Acc:P09496]
ENSG00000174197	MGA	20			46					1	5		8	80	MAX gene-associated protein Source: UniProtKB/Swiss-Prot Q8IWI9
ENSG00000121067	SPOP					58		2	3					63	Speckle-type POZ protein (HIB homolog 1)(Roadkill homolog 1) Source: UniProtKB/Swiss-Prot O43791
ENSG00000106462	EZH2									62				62	Polycomb protein EZH2 (EC 2.1.1.43) (Enhancer of zeste homolog 2) (ENX-1) (Lysine N-methyltransferase 6) Source: UniProtKB/Swiss-Prot Q15910
ENSG00000065000	AP3D1	7	19		16	3		3	10					58	AP-3 complex subunit delta-1 (Adapter-related protein complex 3 subunit delta-1) (AP-3 complex subunit delta) (Delta-adaptin) Source: UniProtKB/Swiss-Prot O14617
ENSG00000132470	ITGB4						42	1		1				44	Integrin beta-4 Precursor (GP150)(CD104 antigen) Source: UniProtKB/Swiss-Prot P16144
ENSG00000136450	SFRS1		44											44	Splicing factor, arginine/serine-rich 1 (pre-mRNA-splicing factor SF2, P33 subunit)(Alternative-splicing factor 1)(ASF-1) Source: UniProtKB/Swiss-Prot Q07955
ENSG00000127328	RAB3IP							28						28	RAB3A-interacting protein (Rabin-3)(SSX2-interacting protein) Source: UniProtKB/Swiss-Prot Q96QF0
ENSG00000103995	CEP152						20							20	Centrosomal protein of 152 kDa (Cep152 protein). [Source:Uniprot/SWISSPROT;Acc:O94986]
ENSG00000167004	PDIA3		1					10	9					20	Protein disulfide-isomerase A3 precursor (EC 5.3.4.1) (Disulfide isomerase ER-60) (ERp60) (58 kDa microsomal protein) (p58) (ERp57) (58 kDa glucose-regulated protein). [Source:Uniprot/SWISSPROT;Acc:P30101]
ENSG00000140650	PMM2							16	4					20	Phosphomannomutase 2 (PMM 2)(EC 5.4.2.8) Source: UniProtKB/Swiss-Prot O15305
ENSG00000130985	UBA1							1	17			1		19	Ubiquitin-like modifier-activating enzyme 1 (Ubiquitin-activating enzyme E1)(Protein A1S9) Source: UniProtKB/Swiss-Prot P22314
ENSG00000136891	TEX10									17				17	Testis-expressed sequence 10 protein Source: UniProtKB/Swiss-Prot Q9NXF1
ENSG00000120709	FAM53C						13							13	Protein FAM53C Source: UniProtKB/Swiss-Prot Q9NYF3
ENSG00000086758	HUWE1							13						13	E3 ubiquitin-protein ligase HUWE1 (EC 6.3.2.-) (HECT, UBA and WWE domain-containing protein 1) (Upstream regulatory element-binding protein 1) (URE-binding protein 1) (URE-B1) Source: UniProtKB/Swiss-Prot Q7Z6Z7
ENSG00000130726	TRIM28											13		13	Transcription intermediary factor 1-beta (TIF1-beta)(Tripartite motif-containing protein 28)(Nuclear corepressor KAP-1)(KRAB-associated protein 1)(KAP-1)(KRAB-interacting protein 1)(KRIP-1)(RING finger protein 96) Source: UniProtKB/Swiss-Prot Q13263
ENSG00000186063	AIDA	2				10								12	Axin interactor Source: UniProtKB/Swiss-Prot Q96BJ3
ENSG00000121073	SLC35B1									10				10	Solute carrier family 35 member B1 (UDP-galactose transporter-related protein 1) (UGTrel1) (hUGTrel1). [Source:Uniprot/SWISSPROT;Acc:P78383]
ENSG00000132254	ARFIP2						9							9	Arfaptin-2 (ADP-ribosylation factor-interacting protein 2) (Partner of RAC1) (Protein POR1)
ENSG00000048649	RSF1		4		5									9	Remodeling and spacing factor 1 (Rsf-1) (Hepatitis B virus X-associated protein) (HBV pX-associated protein 8) (p325 subunit of RSF chromatin-remodeling complex) Source: UniProtKB/Swiss-Prot Q96T23
ENSG00000135837	CEP350				8									8	Centrosome-associated protein 350 (Cep350) (Centrosome-associated protein of 350 kDa) Source: UniProtKB/Swiss-Prot Q5VT06
ENSG00000124813	RUNX2						8							8	runt-related transcription factor 2 [Source:HGNC Symbol;Acc:10472]
ENSG00000075131	TIPIN									8				8	TIMELESS-interacting protein Source: UniProtKB/Swiss-Prot Q9BVW5
ENSG00000126247	CASPN1										1	6		7	Calpain small subunit 1 (CSS1)(Calcium-dependent protease small subunit 1)(Calcium-dependent protease small subunit)(CDPS)(Calpain regulatory subunit)Source: UniProtKB/Swiss-Prot P04632
ENSG00000105229	PIAS4	3			2						1		1	7	E3 SUMO-protein ligase PIAS4 (Protein inhibitor of activated STAT protein 4) (Protein inhibitor of activated STAT protein gamma) (PIAS-gamma) (PIASy) Source: UniProtKB/Swiss-Prot Q8N2W9
ENSG00000113141	IK						6							6	IK cytokine, down-regulator of HLA II [Source:HGNC Symbol;Acc:5958]
ENSG00000169564	PCBP1									6				6	Poly(rC) binding protein 1
ENSG00000198040	ZNF84				6									6	Zinc finger protein 84 (Zinc finger protein HPF2) Source: UniProtKB/Swiss-Prot P51523
ENSG00000092203	TOX4										5			5	TOX high mobility group box family member 4 (Epidermal Langerhans cell protein LCP1) Source: UniProtKB/Swiss-Prot O94842
ENSG00000072110	ACTN1						4							4	Alpha-actinin-1 (Alpha-actinin cytoskeletal isoform) (Non-muscle alpha-actinin-1) (F-actin cross-linking protein) Source: UniProtKB/Swiss-Prot P12814
ENSG00000072849	DERL2							4						4	Derlin-2 (Der1-like protein 2)(Degradation in endoplasmic reticulum protein 2)(DERtrin-2)(F-LAN-1)(F-LANa) Source: UniProtKB/Swiss-Prot Q9GZP9
ENSG00000004142	POLDIP2	1				1			2					4	Polymerase delta-interacting protein 2 (38 kDa DNA polymerase delta interaction protein) (p38). [Source:Uniprot/SWISSPROT;Acc:Q9Y2S7]
ENSG00000105618	PRPF31									4				4	U4/U6 small nuclear ribonucleoprotein Prp31 (Pre-mRNA-processing factor 31) (U4/U6 snRNP 61 kDa protein) (hPrp31) (Protein 61K) (Serologically defined breast cancer antigen NY-BR-99) Source: UniProtKB/Swiss-Prot Q8WWY3
ENSG00000167881	SRP68										4			4	Signal recognition particle 68 kDa protein (SRP68) Source: UniProtKB/Swiss-Prot Q9UHB9
ENSG00000211460	TSN											4		4	Translin Source: UniProtKB/Swiss-Prot Q15631
ENSG00000099968	BCL2L13		1		2									3	Bcl-2-like 13 protein (Protein Mil1) (Bcl-rambo) Source: UniProtKB/Swiss-Prot Q9BXK5
ENSG00000139637	C12orf10											3		3	chromosome 12 open reading frame 10 [Source:HGNC Symbol;Acc:17590]
ENSG00000172171	C17orf42							3						3	UPF0629 protein C17orf42 Source: UniProtKB/Swiss-Prot Q96QE5
ENSG00000121022	COPS5										1	1	1	3	COP9 signalosome complex subunit 5 (EC 3.4.-.-) (Signalosome subunit 5) (SGN5) (Jun activation domain-binding protein 1) Source: UniProtKB/Swiss-Prot Q92905
ENSG00000186676	EEF1G					3								3	Elongation factor 1-gamma (EF-1-gamma) (eEF-1B gamma) Source: UniProtKB/Swiss-Prot P26641
ENSG00000044574	HSPA5				1								2	3	heat shock 70kDa protein 5 (glucose-regulated protein, 78kDa) [Source:HGNC Symbol;Acc:5238]
ENSG00000143669	LYST							3						3	Lysosomal-trafficking regulator (Beige homolog) Source: UniProtKB/Swiss-Prot Q99698
ENSG00000130479	MAP1S						3							3	Microtubule-associated protein 1S (MAP-1S)(BPY2-interacting protein 1)(Microtubule-associated protein 8)(VCY2-interacting protein 1)(Protein VCY2IP-1) [Contains MAP1S heavy chain;MAP1S light chain] Source: UniProtKB/Swiss-Prot Q66K74
ENSG00000136504	MYST2						3							3	Histone acetyltransferase MYST2 (EC 2.3.1.48) (MYST protein 2) (MOZ, YBF2/SAS3, SAS2 and TIP60 protein 2) (Histone acetyltransferase binding to ORC1) Source: UniProtKB/Swiss-Prot O95251
ENSG00000116044	NFE2L2							3						3	Nuclear factor erythroid 2-related factor 2 (NF-E2-related factor 2)(NFE2-related factor 2)(Nuclear factor, erythroid derived 2, like 2)(HEBP1) Source: UniProtKB/Swiss-Prot Q16236
ENSG00000123352	SPATS2						3							3	Spermatogenesis-associated serine-rich protein 2 (Serine-rich spermatocytes and round spermatid 59 kDa protein)(P59SCR.) Source: UniProtKB/Swiss-Prot Q86XZ4
ENSG00000198604	BAZ1A				2									2	Bromodomain adjacent to zinc finger domain protein 1A (ATP-utilizing chromatin assembly and remodeling factor 1)(hACF1)(ATP-dependent chromatin-remodeling protein)(Williams syndrome transcription factor-related chromatin-remodeling factor 180)(WCRF180)(hWALp1)(CHRAC subunit ACF1) [Source:UniProtKB/Swiss-Prot;Acc:Q9NRL2]
ENSG00000103502	CDIPT											2		2	CDP-diacylglycerol--inositol 3-phosphatidyltransferase (EC 2.7.8.11)(Phosphatidylinositol synthase)(PtdIns synthase)(PI synthase) Source: UniProtKB/Swiss-Prot O14735
ENSG00000136271	DDX56						2							2	Probable ATP-dependent RNA helicase DDX56 (EC 3.6.1.-)(DEAD box protein 56)(ATP-dependent 61 kDa nucleolar RNA helicase)(DEAD-box protein 21) Source: UniProtKB/Swiss-Prot Q9NY93
ENSG00000115414	FN1						2							2	Fibronectin Precursor (FN)(Cold-insoluble globulin)(CIG) [Contains Ugl-Y1;Ugl-Y2;Ugl-Y3] Source: UniProtKB/Swiss-Prot P02751
ENSG00000092140	G2E3					2								2	G2/M phase-specific E3 ubiquitin-protein ligase (G2E3)
ENSG00000132522	GPS2		2											2	G protein pathway suppressor 2 (Protein GPS2) Source: UniProtKB/Swiss-Prot Q13227
ENSG00000205420	KRT6A	1											1	2	Keratin, type II cytoskeletal 6A (Cytokeratin-6A)(CK 6A)(K6a keratin)(Cytokeratin-6D)(CK 6D)(Allergen Hom s 5) Source: UniProtKB/Swiss-Prot P02538
ENSG00000033800	PIAS1	2												2	E3 SUMO-protein ligase PIAS1 (Protein inhibitor of activated STAT protein 1)(Gu-binding protein)(GBP)(RNA helicase II-binding protein)(DEAD/H box-binding protein 1) Source: UniProtKB/Swiss-Prot O75925
ENSG00000145632	PLK2							2						2	Serine/threonine-protein kinase PLK2 (PLK-2)(EC 2.7.11.21)(Polo-like kinase 1)(Serine/threonine-protein kinase SNK)(Serum-inducible kinase) Source: UniProtKB/Swiss-Prot Q9NYY3
ENSG00000141232	TOB1						2							2	Protein Tob1 (Transducer of erbB-2 1) [Source:UniProtKB/Swiss-Prot;Acc:P50616]
ENSG00000137831	UACA												2	2	Uveal autoantigen with coiled-coil domains and ankyrin repeats Source: UniProtKB/Swiss-Prot Q9BZF9
ENSG00000112478	VPS52									2				2	Vacuolar protein sorting-associated protein 52 homolog (SAC2 suppressor of actin mutations 2-like protein) Source: UniProtKB/Swiss-Prot Q8N1B4
ENSG00000177311	ZBTB38	1							1					2	Zinc finger and BTB domain-containing protein 38 [Source:UniProtKB/Swiss-Prot;Acc:Q8NAP3]
ENSG00000109321	AREG		1											1	Amphiregulin Precursor (AR)(Colorectum cell-derived growth factor)(CRDGF) Source: UniProtKB/Swiss-Prot P15514
ENSG00000178999	AURKB												1	1	Serine/threonine-protein kinase 12 (EC 2.7.11.1)(Aurora- and Ipl1-like midbody-associated protein 1)(AIM-1)(Aurora/IPL1-related kinase 2)(Aurora-related kinase 2)(STK-1) Source: UniProtKB/Swiss-Prot Q96GD4
ENSG00000171552	BCL2L1												1	1	Bcl-2-like protein 1 (Bcl2-L-1)(Apoptosis regulator Bcl-X) [Source:UniProtKB/Swiss-Prot;Acc:Q07817]
ENSG00000143933	CALM2												1	1	Calmodulin 2 (phosphorylase kinase, delta)Uncharacterized protein C2orf61 Source: UniProtKB/Swiss-Prot Q8N801-
ENSG00000163814	CDCP1												1	1	CUB domain-containing protein 1 Precursor (Transmembrane and associated with src kinases)(Membrane glycoprotein gp140)(Subtractive immunization M plus HEp3-associated 135 kDa protein)(SIMA135)(CD318 antigen) Source: UniProtKB/Swiss-Prot Q9H5V8
ENSG00000085872	CHERP											1		1	Calcium homeostasis endoplasmic reticulum protein (SR-related CTD associated factor 6)(ERPROT 213-21) Source: UniProtKB/Swiss-Prot Q8IWX8
ENSG00000181885	CLDN7												1	1	Claudin-7 (CLDN-7) [Source:UniProtKB/Swiss-Prot;Acc:O95471]
ENSG00000196739	COL27A1												1	1	Collagen alpha-1(XXVII) chain Precursor Source: UniProtKB/Swiss-Prot Q8IZC6
ENSG00000164733	CTSB												1	1	Cathepsin B Precursor (EC 3.4.22.1)(Cathepsin B1)(APP secretase)(APPS) [Contains Cathepsin B light chain;Cathepsin B heavy chain] Source: UniProtKB/Swiss-Prot P07858
ENSG00000074800	ENO1						1							1	Alpha-enolase (EC 4.2.1.11)(2-phospho-D-glycerate hydro-lyase)(Non-neural enolase)(NNE)(Enolase 1)(Phosphopyruvate hydratase)(C-myc promoter-binding protein)(MBP-1)(MPB-1)(Plasminogen-binding protein) Source: UniProtKB/Swiss-Prot P06733
ENSG00000173153	ESRRA												1	1	Steroid hormone receptor ERR1 (Estrogen-related receptor, alpha)(ERR-alpha)(Estrogen receptor-like 1)(Nuclear receptor subfamily 3 group B member 1) [Source:UniProtKB/Swiss-Prot;Acc:P11474]
ENSG00000167196	FBXO22												1	1	F-box protein 22
ENSG00000100083	GGA1						1							1	ADP-ribosylation factor-binding protein GGA1 (Golgi-localized, gamma ear-containing, ARF-binding protein 1)(Gamma-adaptin-related protein 1) Source: UniProtKB/Swiss-Prot Q9UJY5
ENSG00000206452	HLA-C												1	1	HLA class I histocompatibility antigen, Cw-5 alpha chain Precursor (MHC class I antigen Cw*5) Source: UniProtKB/Swiss-Prot Q9TNN7
ENSG00000106211	HSPB1												1	1	Heat shock protein beta-1 (HspB1)(Heat shock 27 kDa protein)(HSP 27)(Stress-responsive protein 27)(SRP27)(Estrogen-regulated 24 kDa protein)(28 kDa heat shock protein) Source: UniProtKB/Swiss-Prot P04792
ENSG00000205426	KRT81						1							1	Keratin, type II cuticular Hb1 (Type II hair keratin Hb1)(Keratin, hair, basic, 1)(ghHKb1)(ghHb1)(Keratin-81)(K81)(K2.9)(MLN 137) Source: UniProtKB/Swiss-Prot Q14533
ENSG00000148346	LCN2												1	1	Neutrophil gelatinase-associated lipocalin Precursor (NGAL)(p25)(25 kDa alpha-2-microglobulin-related subunit of MMP-9)(Lipocalin-2)(Oncogene 24p3) Source: UniProtKB/Swiss-Prot P80188
ENSG00000161920	MED11							1						1	Mediator of RNA polymerase II transcription subunit 11 (Mediator complex subunit 11) Source: UniProtKB/Swiss-Prot Q9P086
ENSG00000125148	MT2A												1	1	Metallothionein-2 (MT-2)(Metallothionein-II)(MT-II)(Metallothionein-2A) Source: UniProtKB/Swiss-Prot P02795
ENSG00000123609	NMI							1						1	N-myc-interactor (Nmi)(N-myc and STAT interactor) Source: UniProtKB/Swiss-Prot Q13287
ENSG00000115216	NRBP1							1						1	Nuclear receptor-binding protein Source: UniProtKB/Swiss-Prot Q9UHY1
ENSG00000135336	ORC3L							1						1	Origin recognition complex subunit 3 (Origin recognition complex subunit Latheo) Source: UniProtKB/Swiss-Prot Q9UBD5
ENSG00000155660	PDIA4												1	1	Protein disulfide-isomerase A4 Precursor (EC 5.3.4.1)(Protein ERp-72)(ERp72) Source: UniProtKB/Swiss-Prot P13667
ENSG00000131788	PIAS3					1								1	E3 SUMO-protein ligase PIAS3 (Protein inhibitor of activated STAT protein 3) [Source:UniProtKB/Swiss-Prot;Acc:Q9Y6X2]
ENSG00000106588	PSMA2	1												1	Proteasome subunit alpha type-2 (EC 3.4.25.1)(Proteasome component C3)(Macropain subunit C3)(Multicatalytic endopeptidase complex subunit C3) Source: UniProtKB/Swiss-Prot P25787
ENSG00000120899	PTK2B												1	1	Protein tyrosine kinase 2 beta (EC 2.7.10.2) (Focal adhesion kinase 2) (FADK 2) (Proline-rich tyrosine kinase 2) (Cell adhesion kinase beta) (CAK beta) Source: UniProtKB/Swiss-Prot Q14289
ENSG00000110400	PVRL1												1	1	Poliovirus receptor-related protein 1 Precursor (Herpes virus entry mediator C)(HveC)(Nectin-1)(Herpesvirus Ig-like receptor)(HIgR)(CD111 antigen) Source: UniProtKB/Swiss-Prot Q15223
ENSG00000125995	ROMO1												1	1	Reactive oxygen species modulator 1 (ROS modulator 1)(Protein MGR2 homolog) Source: UniProtKB/Swiss-Prot P60602
ENSG00000142186	SCYL1						1							1	N-terminal kinase-like protein (SCY1-like protein 1)(Teratoma-associated tyrosine kinase)(Telomerase transcriptional element-interacting factor)(Telomerase regulation-associated protein) [Source:UniProtKB/Swiss-Prot;Acc:Q96KG9]
ENSG00000198736	SEPX1											1		1	Methionine-R-sulfoxide reductase B1 (EC 1.8.4.-)(Selenoprotein X)(SelX) Source: UniProtKB/Swiss-Prot Q9NZV6
ENSG00000141510	TP53												1	1	Cellular tumor antigen p53 (Tumor suppressor p53)(Phosphoprotein p53)(Antigen NY-CO-13) Source: UniProtKB/Swiss-Prot P04637
ENSG00000137699	TRIM29												1	1	Tripartite motif-containing protein 29 (Ataxia-telangiectasia group D-associated protein) [Source:UniProtKB/Swiss-Prot;Acc:Q14134]
ENSG00000165832	TRUB1												1	1	Probable tRNA pseudouridine synthase 1 (EC 5.4.99.-) Source: UniProtKB/Swiss-Prot Q8WWH5
ENSG00000078140	UBE2K												1	1	Ubiquitin-conjugating enzyme E2 K (EC 6.3.2.19) (Ubiquitin-conjugating enzyme E2-25 kDa) (E2(25K)) (Ubiquitin-protein ligase) (Ubiquitin carrier protein) (Huntingtin-interacting protein 2)(HIP-2) Source: UniProtKB/Swiss-Prot P61086
ENSG00000077152	UBE2T												1	1	Ubiquitin-conjugating enzyme E2 T (EC 6.3.2.19)(Ubiquitin-protein ligase T)(Ubiquitin carrier protein T) Source: UniProtKB/Swiss-Prot Q9NPD8
ENSG00000166887	VPS39												1	1	Vam6/Vps39-like protein (hVam6p) [Source:UniProtKB/Swiss-Prot;Acc:Q96JC1]
ENSG00000198373	WWP2									1				1	NEDD4-like E3 ubiquitin-protein ligase WWP2 (EC 6.3.2.-) (WW domain- containing protein 2) (Atrophin-1-interacting protein 2) (AIP2).
ENSG00000082898	XPO1												1	1	exportin 1 (CRM1 homolog, yeast) [Source:HGNC Symbol;Acc:12825]
ENSG00000198169	ZNF251	1												1	Zinc finger protein 251 Source: UniProtKB/Swiss-Prot Q9BRH9
ENSG00000105732	ZNF574						1							1	Zinc finger protein 574 Source: UniProtKB/Swiss-Prot Q6ZN55
ENSG00000188295	ZNF669											1		1	Zinc finger protein 669 Source: UniProtKB/Swiss-Prot Q96BR6
Total IST														1135
