# Supplementary material for: Large Scale Genotype Comparison of Human Papillomavirus E2-Host Interaction Networks Provides New Insights for E2 Molecular Functions
Source: PLoS Pathog. 2012 Jun 28;8(6):e1002761. doi: 10.1371/journal.ppat.1002761 (PMC3386243; doi:10.1371/journal.ppat.1002761)
Supplement: Table S5 — Total HT-GPCA interaction dataset. Table representing the Normalized Luminescence Ratio (NLR) calculated for the 1,452 interactions (12 E2 proteins and 121 cellular proteins) tested. In bold, the gold standards. (XLS) [file ppat.1002761.s009.xls]

## Sheet: rawdataset
Symbol	HPV1	HPV5	HPV8	HPV9	HPV3	HPV18	HPV33	HPV16	HPV39	HPV6	HPV11	HPV32
ACTN1	1.39	0.74	2.09	8.57	4.31	1.04	0.80	2.03	0.84	0.56	0.65	0.50
AIDA	5.87	2.45	2.72	2.99	9.35	2.43	2.39	4.39	1.75	1.13	1.12	0.68
AP3D1	0.79	1.53	2.21	1.18	0.87	1.00	1.78	0.71	0.70	0.82	0.86	0.81
AREG	5.75	5.40	4.68	5.89	3.89	2.89	2.91	3.10	1.98	1.58	3.27	2.16
ARFIP2	69.84	22.45	48.53	45.90	16.68	13.63	4.74	12.99	2.24	3.99	4.29	2.25
AURKB	2.11	3.91	2.84	4.56	1.07	1.15	2.82	1.08	1.12	0.50	1.03	0.73
BAZ1A	62.95	107.11	43.33	91.73	8.14	7.37	6.58	5.52	3.73	3.68	6.87	1.93
BCL2L1	25.68	29.83	25.52	50.97	9.30	6.15	5.38	3.19	3.23	1.58	7.66	1.66
BCL2L13	9.73	67.06	31.86	33.57	7.20	5.75	22.14	3.69	7.85	8.83	13.54	2.34
BRD4	67.20	200.56	200.90	153.11	14.25	26.40	71.59	6.89	22.97	27.15	35.94	21.65
BTBD1	1.95	2.69	3.00	1.92	2.15	2.46	2.39	4.49	1.50	0.48	0.82	0.61
C12ORF10	1.48	2.74	2.40	3.27	0.98	0.57	0.94	0.89	0.74	0.40	0.61	1.06
C17ORF42	10.47	16.97	5.71	15.25	4.52	4.39	7.03	1.33	3.53	2.64	2.92	0.75
C1QBP	2.30	4.26	2.83	2.88	3.25	2.09	1.04	0.97	1.13	1.08	1.04	0.72
CALM2	4.09	7.24	4.87	12.60	2.04	1.77	2.12	1.58	1.52	1.00	2.83	1.47
CAPNS1	0.79	0.34	0.48	0.34	0.61	0.88	0.67	0.93	0.80	0.59	1.15	1.13
CASP8	50.62	27.29	11.46	14.60	53.49	21.64	23.76	11.38	16.02	11.69	6.99	3.37
CDC20	5.52	5.38	8.80	9.85	2.04	3.44	3.83	5.41	1.58	1.41	1.24	0.96
CDCP1	3.32	3.76	2.77	3.58	8.75	2.17	2.07	3.64	1.55	1.06	8.69	0.93
CDH1 (FZR1)	15.42	7.67	5.70	8.33	4.21	2.50	3.26	1.44	1.55	1.21	1.24	1.04
CDIPT	42.50	17.49	18.20	31.41	39.49	18.85	12.46	6.66	7.84	6.10	8.42	18.84
CEP152	1.15	2.53	1.97	1.69	2.18	0.86	1.06	1.13	1.19	0.69	1.20	1.18
CEP350	7.01	10.13	11.41	14.11	4.43	5.09	6.41	3.79	4.00	2.44	3.57	1.63
CHERP	2.94	20.92	12.24	12.47	2.85	2.99	7.35	1.84	2.11	0.95	1.37	1.15
CLDN7	1.20	0.67	0.64	0.43	0.81	1.01	1.04	0.81	0.96	0.54	0.68	1.07
CLTA	0.94	1.32	3.08	7.09	0.34	2.74	0.97	0.39	0.31	0.18	0.34	0.29
COL27A1	0.76	1.10	1.89	3.12	0.73	0.55	0.51	0.28	0.28	0.26	0.21	0.27
COPS5	1.67	2.48	2.87	11.07	2.60	1.50	1.32	0.72	0.76	0.63	1.11	0.70
CTSB	1.87	1.21	1.32	1.17	2.84	1.53	1.39	1.01	1.22	0.90	0.97	0.66
DDX11	1.90	0.96	0.83	0.56	1.35	0.71	0.76	0.99	0.54	0.49	0.49	0.28
DDX56	7.89	27.49	18.04	31.23	1.19	2.16	5.69	2.40	2.39	0.87	1.72	2.14
DERL2	8.03	7.77	6.74	11.07	7.24	7.32	7.62	3.05	4.89	3.37	2.21	2.22
EEF1G	4.14	5.32	3.02	5.86	9.66	4.31	4.20	1.79	1.93	1.43	2.69	1.57
EIF6	1.23	10.53	1.15	1.70	1.54	1.35	3.56	3.88	1.70	0.46	0.73	0.52
ENO1	4.21	7.03	4.18	18.80	4.10	1.67	1.81	1.09	1.02	0.71	1.08	0.70
ESSRA	2.27	3.93	1.70	5.22	1.74	1.27	2.18	0.76	1.50	0.65	0.87	0.86
EZH2	2.19	0.55	0.46	0.83	0.30	0.35	0.68	0.35	0.48	0.23	0.47	0.42
FAM53C	3.59	3.62	2.06	5.74	1.59	1.23	2.73	1.05	0.94	0.64	1.59	0.60
FBXO22	4.42	2.95	3.04	4.75	3.18	3.59	5.57	2.64	1.85	2.58	2.15	1.52
FN1	3.40	1.40	0.80	1.59	7.95	1.60	1.22	0.98	0.94	0.96	1.85	1.07
G2E3	0.82	0.88	0.72	1.54	0.54	0.74	0.71	1.68	0.57	0.34	0.38	0.31
GGA1	8.15	9.89	9.26	24.61	6.10	7.77	4.56	1.38	1.68	1.19	1.50	1.27
GPS2	19.55	37.52	14.67	38.77	4.03	8.16	9.44	10.08	4.24	2.12	3.22	1.99
GTF2B	1.00	1.58	0.95	1.09	0.66	1.04	1.86	4.17	1.34	0.75	0.83	0.74
HLA-C	1.48	1.00	0.56	0.56	1.43	1.52	1.15	1.22	1.34	1.03	1.23	1.04
HOXC9	10.04	10.88	7.01	41.60	4.26	2.62	7.50	5.88	3.90	2.84	2.82	2.01
HSPA5	13.25	15.56	11.65	19.41	4.67	4.79	5.42	3.54	2.22	1.40	1.58	1.49
HSPB1	14.10	7.06	8.98	27.85	15.75	7.16	3.44	3.71	2.90	2.60	2.48	1.85
HUWE1	2.04	5.80	3.61	4.63	0.78	1.00	1.27	1.42	1.23	2.64	1.09	0.92
IK	0.56	0.74	0.53	0.33	0.76	0.44	0.64	0.64	0.44	0.34	0.51	0.63
ITGB4	104.73	34.88	21.80	29.72	63.62	33.27	20.80	15.96	14.62	21.47	15.67	7.54
KIF20A	21.92	15.87	11.76	167.93	7.12	6.60	6.15	6.80	3.46	5.17	2.90	2.53
KRT6A	17.72	29.59	10.69	45.11	7.31	6.73	5.35	3.06	2.94	1.77	4.31	1.60
KRT81	10.62	8.13	5.71	15.17	13.19	5.27	3.07	2.27	2.20	1.45	2.07	1.18
LCN2	3.69	3.81	3.92	6.00	3.64	1.54	1.76	1.38	1.40	0.92	1.07	0.88
LYST	2.26	15.49	8.72	9.39	2.41	0.80	6.20	1.11	1.14	1.03	1.51	0.68
MAP1S	30.89	62.59	26.34	55.74	11.58	7.74	8.19	4.05	5.38	2.33	3.69	3.09
MED11	5.37	6.84	2.53	8.71	2.09	1.62	3.28	1.30	2.37	1.25	1.62	0.55
MGA	44.53	46.24	28.14	26.55	3.92	3.74	6.03	6.88	4.37	4.58	4.53	2.31
MT2A	1.01	2.42	1.62	4.95	2.13	0.72	1.39	0.64	0.63	0.25	0.46	0.56
MYST2	15.36	28.16	44.61	23.38	2.98	6.13	10.93	4.08	4.80	3.93	4.89	1.93
NAP1L1	10.39	4.04	8.41	10.02	22.46	2.86	1.55	2.86	1.94	0.77	1.06	0.45
NFE2L2	4.68	25.04	13.45	5.93	6.59	1.69	4.69	2.51	3.14	4.02	4.74	4.46
NMI	26.89	30.60	40.06	67.90	37.20	12.82	5.81	6.22	4.28	4.75	5.13	1.87
NR4A1	25.71	44.77	32.00	62.60	6.00	10.29	16.76	9.37	7.80	6.92	6.87	4.37
NRBP1	5.73	12.76	17.02	18.21	5.51	3.60	3.29	1.91	2.77	1.26	3.26	1.28
ORC3L	3.33	11.11	3.08	6.63	1.94	1.28	3.37	1.27	1.26	1.14	2.04	1.12
PCBP1	13.89	21.59	17.67	30.04	5.59	9.96	4.96	4.10	3.03	2.88	3.36	2.42
PDIA3	0.87	1.19	1.07	0.72	0.66	0.68	1.09	2.52	1.07	1.81	0.71	0.52
PDIA4	6.46	5.81	7.13	19.35	9.69	2.04	3.01	1.65	2.03	1.11	1.47	1.23
PIAS1	4.23	5.80	3.33	6.71	2.58	1.64	2.71	1.11	1.16	0.80	1.72	0.73
PIAS3	2.07	2.71	0.91	2.07	1.45	0.99	3.34	1.05	1.33	0.63	1.47	1.02
PIAS4	3.68	5.76	3.17	16.77	1.83	1.66	3.59	2.46	2.29	1.04	1.63	0.73
PLK2	2.80	9.98	3.92	9.39	1.27	1.81	2.79	1.13	1.61	1.09	1.63	0.65
PMM2	28.34	11.18	19.11	22.96	8.34	10.51	12.81	3.82	5.05	2.04	2.95	2.44
POLDIP2	27.79	36.74	25.79	54.98	16.18	12.95	11.24	6.69	7.47	5.87	7.96	3.40
POMP	12.52	34.41	16.58	40.76	5.08	4.77	7.09	2.36	3.17	1.46	5.34	1.55
PPME1	29.71	12.38	7.38	45.72	6.68	9.20	14.85	11.27	5.23	9.77	7.24	2.81
PRPF31	8.60	11.24	5.88	21.58	1.38	3.76	5.19	1.82	2.28	1.82	1.94	1.07
PSMA2	2.74	7.89	4.85	8.50	1.75	2.15	3.86	3.22	3.07	0.91	0.72	0.69
PTK2B	14.44	11.96	4.46	8.98	9.26	5.14	3.75	2.68	2.31	2.07	2.02	1.48
PVRL1	3.36	2.96	2.59	7.01	10.03	1.48	1.68	1.43	1.69	0.83	0.89	0.89
RAB3IP	20.61	6.46	6.36	11.28	32.06	6.29	5.21	4.38	3.09	18.37	4.60	2.00
ROMO1	0.83	1.29	2.00	2.81	1.43	0.86	0.83	0.66	0.62	0.43	0.60	0.66
RSF1	35.57	34.15	34.67	61.10	89.78	6.85	4.92	6.25	7.99	8.15	4.88	2.12
RUNX2	5.75	8.46	5.58	17.59	2.50	2.47	5.20	2.74	3.90	1.71	2.55	1.50
SCYL1	21.49	14.50	16.29	22.37	4.35	7.94	2.97	3.62	1.41	1.94	5.75	2.30
SEPX1	2.61	6.96	5.96	19.75	1.53	1.71	4.11	0.96	2.14	1.05	1.89	1.00
SFRS1	82.18	167.51	183.54	127.99	13.21	4.01	4.17	10.66	3.30	3.85	3.82	1.57
SFRS2	20.50	13.78	10.00	45.77	1.99	1.76	3.06	1.64	1.81	1.04	1.79	0.80
SFRS7	168.71	280.03	782.45	227.78	5.90	3.05	7.68	4.51	5.14	3.84	4.76	3.58
SKP2	2.31	2.76	4.27	3.70	1.08	2.43	2.23	1.15	1.15	0.70	0.69	0.75
SLC35B1	1.23	0.68	0.57	0.50	1.29	0.83	0.78	0.80	0.83	0.53	0.71	0.50
SPATS2	1.55	9.99	6.92	5.61	0.62	1.15	1.70	0.88	1.05	0.52	1.59	0.71
SPOP	9.53	59.11	47.34	83.17	37.18	16.28	24.57	5.69	4.08	26.13	19.38	57.28
SPTAN1	0.64	1.06	7.16	1.59	0.68	3.20	4.15	3.27	0.39	0.92	0.80	0.37
SRP68	3.43	0.68	1.43	0.73	3.19	2.53	2.03	3.56	2.39	3.30	3.72	3.37
TAX1BP1	138.42	18.36	48.03	19.19	226.78	71.30	46.04	21.17	18.67	22.17	23.23	20.80
TBP	25.73	38.14	27.17	25.48	18.22	19.51	36.99	8.14	12.94	6.84	16.73	7.16
TEX10	1.00	1.52	0.97	2.57	0.42	0.38	0.68	0.35	0.34	0.24	0.34	0.18
TIPIN	12.26	14.13	10.57	24.35	3.52	3.86	7.29	2.43	2.05	2.15	2.44	1.58
TOB1	4.74	8.81	4.74	44.46	1.80	1.98	3.09	0.94	0.91	1.14	1.18	0.68
TOX4	6.08	5.80	5.28	7.29	25.11	13.41	16.64	3.23	18.94	7.28	5.94	1.68
TP53	14.23	26.43	17.11	31.42	23.81	11.38	12.83	5.68	6.61	4.71	7.89	6.58
TRIM28	0.71	0.94	0.65	0.42	0.45	0.53	0.78	1.45	0.68	0.39	0.35	0.28
TRIM29	1.18	0.94	2.17	0.90	1.11	0.82	1.10	0.48	0.66	0.37	2.17	0.41
TRUB1	6.36	17.88	14.62	19.39	3.51	3.94	6.49	1.86	2.28	1.12	6.34	1.20
TSN	3.43	1.20	2.34	3.14	2.64	2.23	2.14	2.84	1.55	2.54	3.47	1.96
UACA	3.54	6.59	5.31	10.98	1.79	2.25	3.13	1.01	2.38	0.88	0.87	0.53
UBA1	8.47	3.94	14.23	4.43	4.73	3.12	2.32	3.51	1.41	1.71	2.58	2.24
UBE2K	1.19	1.47	1.30	2.96	0.56	1.15	1.46	2.66	13.78	0.45	0.69	0.52
UBE2T	0.14	0.42	0.12	0.66	0.17	0.24	2.39	0.96	0.41	0.18	0.22	0.16
VPS39	25.08	11.58	20.04	114.54	10.33	6.13	1.73	2.36	1.20	1.05	3.80	0.83
VPS52	40.22	84.82	36.25	57.93	22.01	19.05	6.18	56.03	8.64	7.85	5.49	4.28
WWP2	25.60	18.21	19.10	37.36	16.12	9.35	3.57	4.06	2.69	2.35	2.21	1.51
XPO1	1.15	3.30	2.11	1.72	0.60	0.95	1.24	0.58	0.79	0.27	1.51	0.48
ZBTB38	10.34	16.94	10.24	38.02	2.94	2.24	4.99	3.22	2.54	4.13	4.23	2.03
ZNF251	6.91	32.82	38.13	32.14	1.34	3.13	4.04	1.76	1.97	1.26	3.55	0.80
ZNF574	0.70	1.04	1.05	0.84	0.56	0.54	0.88	0.43	0.79	0.30	1.18	0.57
ZNF669	2.11	7.27	2.51	3.04	1.04	0.54	1.16	0.55	0.60	0.41	1.11	0.34
ZNF84	9.58	27.72	34.62	24.95	1.33	1.41	2.94	3.43	2.10	1.38	3.11	0.76
