# Supplementary material for: Large Scale Genotype Comparison of Human Papillomavirus E2-Host Interaction Networks Provides New Insights for E2 Molecular Functions
Source: PLoS Pathog. 2012 Jun 28;8(6):e1002761. doi: 10.1371/journal.ppat.1002761 (PMC3386243; doi:10.1371/journal.ppat.1002761)
Supplement: Table S6 — Transcription regulation family. Interaction scoring obtained by HT-GPCA. (XLS) [file ppat.1002761.s010.xls]

## Sheet: Feuil1
Symbol	HPV1	HPV5	HPV8	HPV9	HPV3	HPV18	HPV33	HPV16	HPV39	HPV6	HPV11	HPV32
BAZ1A	62.95	107.11	43.33	91.73	8.14	7.37	6.58	5.52	3.73	3.68	6.87	1.93
BRD4 CTD	67.20	200.56	200.90	153.11	14.25	26.40	71.59	6.89	22.97	27.15	35.94	21.65
COPS5	1.67	2.48	2.87	11.07	2.60	1.50	1.32	0.72	0.76	0.63	1.11	0.70
ENO1	4.21	7.03	4.18	18.80	4.10	1.67	1.81	1.09	1.02	0.71	1.08	0.70
GTF2B	1.00	1.58	0.95	1.09	0.66	1.04	1.86	4.17	1.34	0.75	0.83	0.74
GPS2	19.55	37.52	14.67	38.77	4.03	8.16	9.44	10.08	4.24	2.12	3.22	1.99
HOXC9	10.04	10.88	7.01	41.60	4.26	2.62	7.50	5.88	3.90	2.84	2.82	2.01
MED11	5.37	6.84	2.53	8.71	2.09	1.62	3.28	1.30	2.37	1.25	1.62	0.55
MGA	44.53	46.24	28.14	26.55	3.92	3.74	6.03	6.88	4.37	4.58	4.53	2.31
MYST2	15.36	28.16	44.61	23.38	2.98	6.13	10.93	4.08	4.80	3.93	4.89	1.93
NFE2L2	4.68	25.04	13.45	5.93	6.59	1.69	4.69	2.51	3.14	4.02	4.74	4.46
NMI	26.89	30.60	40.06	67.90	37.20	12.82	5.81	6.22	4.28	4.75	5.13	1.87
NR4A1	25.71	44.77	32.00	62.60	6.00	10.29	16.76	9.37	7.80	6.92	6.87	4.37
PIAS1	4.23	5.80	3.33	6.71	2.58	1.64	2.71	1.11	1.16	0.80	1.72	0.73
PIAS4	3.68	5.76	3.17	16.77	1.83	1.66	3.59	2.46	2.29	1.04	1.63	0.73
RSF1	35.57	34.15	34.67	61.10	89.78	6.85	4.92	6.25	7.99	8.15	4.88	2.12
RUNX2	5.75	8.46	5.58	17.59	2.50	2.47	5.20	2.74	3.90	1.71	2.55	1.50
SCYL1	21.49	14.50	16.29	22.37	4.35	7.94	2.97	3.62	1.41	1.94	5.75	2.30
SFRS2	20.50	13.78	10.00	45.77	1.99	1.76	3.06	1.64	1.81	1.04	1.79	0.80
TBP	25.73	38.14	27.17	25.48	18.22	19.51	36.99	8.14	12.94	6.84	16.73	7.16
TOB1	4.74	8.81	4.74	44.46	1.80	1.98	3.09	0.94	0.91	1.14	1.18	0.68
TP53	14.23	26.43	17.11	31.42	23.81	11.38	12.83	5.68	6.61	4.71	7.89	6.58
ZBTB38	10.34	16.94	10.24	38.02	2.94	2.24	4.99	3.22	6.62	4.13	4.23	2.03
ZNF251	6.91	32.82	38.13	32.14	1.34	3.13	4.04	1.76	6.63	1.26	3.55	0.80
ZNF669	2.11	7.27	2.51	3.04	1.04	0.54	1.16	0.55	6.64	0.41	1.11	0.34
ZNF84	9.58	27.72	34.62	24.95	1.33	1.41	2.94	3.43	6.65	1.38	3.11	0.76
