# Supplementary material for: Large Scale Genotype Comparison of Human Papillomavirus E2-Host Interaction Networks Provides New Insights for E2 Molecular Functions
Source: PLoS Pathog. 2012 Jun 28;8(6):e1002761. doi: 10.1371/journal.ppat.1002761 (PMC3386243; doi:10.1371/journal.ppat.1002761)
Supplement: Table S7 — Apoptosis family. Interaction scoring obtained by HT-GPCA. (XLS) [file ppat.1002761.s011.xls]

## Sheet: Feuil1
Symbol	HPV1	HPV5	HPV8	HPV9	HPV3	HPV18	HPV33	HPV16	HPV39	HPV6	HPV11	HPV32
ACTN1	1.39	0.74	2.09	8.57	4.31	1.04	0.80	2.03	0.84	0.56	0.65	0.50
BCL2L1	25.68	29.83	25.52	50.97	9.30	6.15	5.38	3.19	3.23	1.58	7.66	1.66
BCL2L13	9.73	67.06	31.86	33.57	7.20	5.75	22.14	3.69	7.85	8.83	13.54	2.34
CASP8	50.62	27.29	11.46	14.60	53.49	21.64	23.76	11.38	16.02	11.69	6.99	3.37
HSPA5	13.25	15.56	11.65	19.41	4.67	4.79	5.42	3.54	2.22	1.40	1.58	1.49
HSPB1	14.10	7.06	8.98	27.85	15.75	7.16	3.44	3.71	2.90	2.60	2.48	1.85
LYST	2.26	15.49	8.72	9.39	2.41	0.80	6.20	1.11	1.14	1.03	1.51	0.68
NR4A1	25.71	44.77	32.00	62.60	6.00	10.29	16.76	9.37	7.80	6.92	6.87	4.37
SKP2	2.31	2.76	4.27	3.70	1.08	2.43	2.23	1.15	1.15	0.70	0.69	0.75
TAX1BP1	138.42	18.36	48.03	19.19	226.78	71.30	46.04	21.17	18.67	22.17	23.23	20.80
TP53	14.23	26.43	17.11	31.42	23.81	11.38	12.83	5.68	6.61	4.71	7.89	6.58
UACA	3.54	6.59	5.31	10.98	1.79	2.25	3.13	1.01	2.38	0.88	0.87	0.53
