# Supplementary material for: Large Scale Genotype Comparison of Human Papillomavirus E2-Host Interaction Networks Provides New Insights for E2 Molecular Functions
Source: PLoS Pathog. 2012 Jun 28;8(6):e1002761. doi: 10.1371/journal.ppat.1002761 (PMC3386243; doi:10.1371/journal.ppat.1002761)
Supplement: Table S8 — RNA processing family. Interaction scoring obtained by HT-GPCA. (XLS) [file ppat.1002761.s012.xls]

## Sheet: Feuil1
Symbol	HPV1	HPV5	HPV8	HPV9	HPV3	HPV18	HPV33	HPV16	HPV39	HPV6	HPV11	HPV32
CHERP	2.94	20.92	12.24	12.47	2.85	2.99	7.35	1.84	2.11	0.95	1.37	1.15
DDX56	7.89	27.49	18.04	31.23	1.19	2.16	5.69	2.40	2.39	0.87	1.72	2.14
PCBP1	13.89	21.59	17.67	30.04	5.59	9.96	4.96	4.10	3.03	2.88	3.36	2.42
PRPF31	8.60	11.24	5.88	21.58	1.38	3.76	5.19	1.82	2.28	1.82	1.94	1.07
SFRS1	82.18	167.51	183.54	127.99	13.21	4.01	4.17	10.66	3.30	3.85	3.82	1.57
SFRS2	20.50	13.78	10.00	45.77	1.99	1.76	3.06	1.64	1.81	1.04	1.79	0.80
SFRS7	168.71	280.03	782.45	227.78	5.90	3.05	7.68	4.51	5.14	3.84	4.76	3.58
SPOP	9.53	59.11	47.34	83.17	37.18	16.28	24.57	5.69	4.08	26.13	19.38	57.28
TRUB1	6.36	17.88	14.62	19.39	3.51	3.94	6.49	1.86	2.28	1.12	6.34	1.20
