# Supplementary material for: Large Scale Genotype Comparison of Human Papillomavirus E2-Host Interaction Networks Provides New Insights for E2 Molecular Functions
Source: PLoS Pathog. 2012 Jun 28;8(6):e1002761. doi: 10.1371/journal.ppat.1002761 (PMC3386243; doi:10.1371/journal.ppat.1002761)
Supplement: Table S10 — Intracellular transport family. Interaction scoring obtained by HT-GPCA. (XLS) [file ppat.1002761.s014.xls]

## Sheet: Feuil1
Symbol	HPV1	HPV5	HPV8	HPV9	HPV3	HPV18	HPV33	HPV16	HPV39	HPV6	HPV11	HPV32
BCL2L1	25.68	29.83	25.52	50.97	9.30	6.15	5.38	3.19	3.23	1.58	7.66	1.66
CLTA	0.94	1.32	3.08	7.09	0.34	2.74	0.97	0.39	0.31	0.18	0.34	0.29
DERL2	8.03	7.77	6.74	11.07	7.24	7.32	7.62	3.05	4.89	3.37	2.21	2.22
GGA1	8.15	9.89	9.26	24.61	6.10	7.77	4.56	1.38	1.68	1.19	1.50	1.27
KIF20A	21.92	15.87	11.76	167.93	7.12	6.60	6.15	6.80	3.46	5.17	2.90	2.53
LYST	2.26	15.49	8.72	9.39	2.41	0.80	6.20	1.11	1.14	1.03	1.51	0.68
MAP1S	30.89	62.59	26.34	55.74	11.58	7.74	8.19	4.05	5.38	2.33	3.69	3.09
NRBP1	5.73	12.76	17.02	18.21	5.51	3.60	3.29	1.91	2.77	1.26	3.26	1.28
PDIA4	6.46	5.81	7.13	19.35	9.69	2.04	3.01	1.65	2.03	1.11	1.47	1.23
RAB3IP	20.61	6.46	6.36	11.28	32.06	6.29	5.21	4.38	3.09	18.37	4.60	2.00
SCYL1	21.49	14.50	16.29	22.37	4.35	7.94	2.97	3.62	1.41	1.94	5.75	2.30
TOB1	4.74	8.81	4.74	44.46	1.80	1.98	3.09	0.94	0.91	1.14	1.18	0.68
TP53	14.23	26.43	17.11	31.42	23.81	11.38	12.83	5.68	6.61	4.71	7.89	6.58
VPS39	25.08	11.58	20.04	114.54	10.33	6.13	1.73	2.36	1.20	1.05	3.80	0.83
VPS52	40.22	84.82	36.25	57.93	22.01	19.05	6.18	56.03	8.64	7.85	5.49	4.28
